# Supplementary material for: Peg3 Mutational Effects on Reproduction and Placenta-Specific Gene Families
Source: PLoS One. 2013 Dec 31;8(12):e83359. doi: 10.1371/journal.pone.0083359 (PMC3877027; doi:10.1371/journal.pone.0083359)
Supplement: Material S1 — Lists of genes that are up- and down-regulated at 14.5-dpc embryo heads and placenta by the Peg3 mutation. (XLSX) [file pone.0083359.s003.xlsx]

## Sheet: E14.5 up-reg
Embryo Up-regulation	Fold expression WT:KO
Ceacam11	0.04
Ctsj	0.04
Prl3b1	0.04
Ctsq	0.06
S3-12	0.29
Cfd	0.29
Aqp7	0.33
Klb	0.34
Trdmt1	0.35
BC054059	0.35
Cidea	0.39
Lce1l	0.39
Lce1g	0.4
Lce1i	0.42
Mrap	0.44
Lce1d	0.45
Lce1m	0.45
Gpd1	0.46
Cox7a1	0.46
Ccl24	0.46
Mt4	0.46
Gbp6	0.48
Lce1a1	0.48
Lce1a2	0.48
Cidec	0.48
Clec2d	0.49
Eif2s3y	0.49
Car3	0.49
Cpt1b	0.5
Fabp4	0.5
Mybpc2	0.5
Serpina12	0.5
2310076L09Rik	0.5
Ctsr	0.5
Serf1	0.5
Aqp7	0.51
Lce1c	0.51
Ptgr1	0.51
Birc4	0.51
Lce1b	0.51
Adipoq	0.51
Xkrx	0.52
Mlxipl	0.52
Lce1f	0.52
Rabepk	0.53
D5Ertd135e	0.53
C3	0.53
LOC100046035	0.53
Psp	0.54
Hal	0.54
BC117090	0.55
LOC100044314	0.55
Nphs2	0.55
Zcchc4	0.55
Tpm3	0.56
Fcgr2b	0.56
Stxbp3a	0.56
1700024G13Rik	0.56
9530058B02Rik	0.56
Tpm3	0.56
Gpr81	0.56
Coro1b	0.56
Krtap9-3	0.56
Zfp609	0.56
Api5	0.56
Erlin2	0.57
Uqcc	0.57
Erap1	0.57
Wdfy3	0.57
Cpt1b	0.57
Serpind1	0.57
Ghrh	0.57
1110017I16Rik	0.57
Uty	0.57
Robo2	0.57
Rrp7a	0.57
Btc	0.58
Ssb	0.58
Pnpla2	0.58
Stx19	0.58
Rhobtb2	0.58
Yipf3	0.58
Als2cr4	0.58
Mfsd7a	0.59
A230107C01Rik	0.59
Fxyd1	0.59
Klk7	0.59
Jarid1d	0.59
Calcb	0.59
2310057N15Rik	0.59
Cdk10	0.59
S100a1	0.59
Lipk	0.59
Pparg	0.6
1500032D16Rik	0.6
Wfdc5	0.6
Ushbp1	0.6
9030607L17Rik	0.6
Rem1	0.6
Rhod	0.6
Fam118a	0.6
Atp6v0a1	0.6
Rbp7	0.6
Krtap4-7	0.6
Csf2rb2	0.6
Gpr120	0.6
Fbxw2	0.61
Slc6a19	0.61
ORF9	0.61
Il1f6	0.61
Calca	0.61
Thrsp	0.61
Cdsn	0.61
ORF9	0.61
OTTMUSG00000015762	0.61
Lgals7	0.61
Isoc1	0.61
Tesc	0.61
Mgl2	0.61
Lrp6	0.62
Stfa2	0.62
Tnxb	0.62
Phkg1	0.62
Taf6l	0.62
Xlr4a	0.62
Mtfmt	0.62
Atp13a4	0.62
Klk1b26	0.62
Zfp111	0.62
Serpinb6c	0.62
Muc1	0.62
Csl	0.62
2310042D19Rik	0.62
Gm94	0.62
Nfix	0.62
Epha6	0.63
Acy1l2	0.63
Pparg	0.63
9530058B02Rik	0.63
2210038L17Rik	0.63
1190020J12Rik	0.63
Polm	0.63
Pi16	0.63
Csta	0.63
Mdga1	0.63
Ldb3	0.63
Cdsn	0.63
Tmprss4	0.63
Slc44a4	0.63
Slc34a2	0.63
Nfic	0.64
Col7a1	0.64
Psapl1	0.64
Trpm7	0.64
Sdcbp2	0.64
Narfl	0.64
Lep	0.64
Nek6	0.64
Fetub	0.64
Brap	0.64
Cdsn	0.64
Agt	0.64
Rpl3l	0.64
Slc22a8	0.64
Smgc	0.65
Krt36	0.65
Ptgs1	0.65
LOC676420	0.65
Samhd1	0.65
Kif17	0.65
Itgae	0.65
B230118H07Rik	0.65
Krtap13	0.65
Bcl9l	0.65
Hoxa1	0.65
Ptk9	0.65
Crygs	0.65
Senp7	0.65
Cyp26b1	0.65
Il1f5	0.65
Dhrs2	0.65
Crct1	0.65
Gm885	0.65
Cyp2b19	0.65
Stfa2	0.65
Jak3	0.66
Gm94	0.66
Ikbke	0.66
Mafb	0.66
Dkk1	0.66
Acaa2	0.66
Dhh	0.66
Apoc1	0.66
Eif3a	0.66
Hira	0.66
Pip	0.66
Cage1	0.66
Suox	0.66
Tnrc6b	0.66
Klk5	0.66
2300002M23Rik	0.66
Col6a1	0.66
Dkkl1	0.66
E030034P13Rik	0.66
Meis3	0.67
Xdh	0.67
Tdh	0.67
Ank2	0.67
Ddo	0.67
LOC100045940	0.67
Tmem8	0.67
Rad23a	0.67
Ppp2r5d	0.67
G0s2	0.67
Aloxe3	0.67
a	0.67
C1qtnf9	0.67
Pcx	0.67
Ctsw	0.67
Kcnj12	0.67
Dcpp2	0.67
Flg2	0.67
Il4i1	0.67
Defb14	0.67
Lyg1	0.67
Sart3	0.67
9930023K05Rik	0.67
EG408196	0.67
F2	0.67
Lim2	0.68
2310034C09Rik	0.68
Mmab	0.68
Smgc	0.68
Yipf7	0.68
Fbxw4	0.68
Ihh	0.68
1190003J15Rik	0.68
Trpc6	0.68
Adamts20	0.68
Lcn2	0.68
Jam2	0.68
Rdh1	0.68
Gpr151	0.68
Gsdma1	0.68
Kras	0.68
Ypel3	0.68
Crybb3	0.68
D6Wsu163e	0.68
Dsg2	0.68
I830077J02Rik	0.68
Itgb7	0.68
Cdc2a	0.68
Pla2g2f	0.68
Rdh20	0.68
Atg9b	0.68
Tm4sf5	0.68
Ephx2	0.68
Oprs1	0.68
Pcp2	0.68
Tmem45b	0.69
Sdcbp2	0.69
Grid2	0.69
Gstt2	0.69
Epha1	0.69
Lce3c	0.69
Adh1	0.69
Asl	0.69
Rad17	0.69
Tpm3	0.69
EG665378	0.69
Nlk	0.69
Ddx3y	0.69
Galns	0.69
A030007L17Rik	0.69
Hspb7	0.69
D630003M21Rik	0.69
2310002J15Rik	0.69
Ckm	0.69
Ivl	0.69
Gtf2ird1	0.69
Matk	0.69
Mbd4	0.69
Il18r1	0.69
4430402I18Rik	0.69
Vps39	0.69
Agpat9	0.69
Aifm1	0.69
Sftpd	0.69
Myh2	0.69
Agpat2	0.7
Pask	0.7
Aoah	0.7
Pof1b	0.7
Cmbl	0.7
2310014L17Rik	0.7
Tspo	0.7
Pde4dip	0.7
2010109I03Rik	0.7
Chfr	0.7
Lce3f	0.7
Aldh1a2	0.7
Zdhhc24	0.7
Itgb6	0.7
Adh1	0.7
Acvrl1	0.7
Ggn	0.7
2210023G05Rik	0.7
Cldn15	0.7
Otop1	0.7
Dgkg	0.7
2200001I15Rik	0.7
Serpinb3b	0.7
Elovl1	0.7
Crygn	0.7
Lce3b	0.7
Srprb	0.7
Myl2	0.7
Emid1	0.7
LOC100046641	0.7
Col10a1	0.7
Calca	0.7
Adam11	0.7
Orm2	0.7
Tfpt	0.7
Wfdc1	0.7

## Sheet: E14.5 down-reg
Embryo Down-regulation	Fold expression WT:KO
Slc9a8	1.5
Calcoco1	1.5
Rac2	1.5
A430107P09Rik	1.5
Kcnk10	1.5
Rpl37	1.51
Klf15	1.51
Arfgap1	1.51
Megf11	1.51
Abhd7	1.51
Gal3st2	1.51
Tmem53	1.51
Polq	1.52
Dlgap2	1.52
Actr8	1.52
Gpr20	1.52
Mybbp1a	1.52
Col28a1	1.53
AI317395	1.53
Inadl	1.53
F8	1.53
A430107D22Rik	1.53
Wee1	1.53
Rasgef1b	1.53
Xist	1.53
Ptrh1	1.53
Anp32a	1.54
Il1rap	1.54
Spink10	1.54
Ntsr2	1.54
Plekhg2	1.54
Pcdhb8	1.54
Crbn	1.54
Dscam	1.54
Fgd5	1.54
EG546150	1.55
Peg10	1.55
Setd3	1.55
1200011I18Rik	1.55
Cnr1	1.55
C1qtnf7	1.55
2210009G21Rik	1.56
Topbp1	1.56
Ccdc137	1.56
Vwa3a	1.56
2810021J22Rik	1.56
Abca2	1.57
Prss36	1.57
Reg3b	1.57
Pcnxl2	1.57
Gm1040	1.57
Hfe	1.57
Casp4	1.57
Kif5a	1.57
Pogz	1.57
Zfp313	1.58
Furin	1.58
Cxcl13	1.58
BC018101	1.58
Tbc1d22b	1.58
C030030A07Rik	1.58
Cnr2	1.58
Pcdh7	1.58
1110005A03Rik	1.59
Smc3	1.59
Smap2	1.59
Arfgap2	1.59
Casp4	1.59
LOC100043822	1.59
Tbx22	1.6
Nme7	1.6
LOC100045963	1.6
Astn2	1.6
Ddx39	1.6
Kbtbd7	1.6
AW146020	1.6
Pltp	1.61
Il11	1.61
Sfrs12	1.61
Calcr	1.61
Traf2	1.62
Mospd3	1.62
1110054O05Rik	1.62
Coro7	1.62
6530421E24Rik	1.62
Anp32a	1.62
Cga	1.63
Ogfod2	1.63
Chek2	1.63
Epha2	1.63
Ppp1r14a	1.64
Fadd	1.64
Cyfip2	1.64
Anapc11	1.64
Pou6f2	1.65
Masp1	1.65
Tcfap2e	1.65
Sipa1	1.65
Sfmbt1	1.65
Rbm6	1.65
Eaf2	1.66
Ccdc9	1.66
Pbx2	1.67
Pip4k2b	1.67
Muc1	1.67
1110006G06Rik	1.68
Mcm7	1.68
LOC100048622	1.68
Greb1	1.68
Eif4e3	1.69
Zfp526	1.69
Npnt	1.69
Scgn	1.7
Rgs6	1.7
Fnbp4	1.71
EG368203	1.71
4930432O21Rik	1.72
LOC100044221	1.72
EG330602	1.74
Sec22l2	1.74
Hba-x	1.75
Bbc3	1.75
Slc45a1	1.75
Dmbx1	1.76
5430420C16Rik	1.76
Nlrx1	1.76
Dpysl4	1.77
A430005L14Rik	1.77
Tsc22d1	1.77
Klhdc8b	1.78
Cst11	1.78
Svil	1.79
Pard3	1.8
Mre11a	1.81
Nova2	1.82
Polq	1.82
Gria3	1.83
Recql	1.87
Sult5a1	1.88
AW146020	1.9
Chrm3	1.91
Epb4.1l3	1.92
St6galnac6	1.92
Cnn2	1.93
Gigyf1	1.95
Lef1	1.97
Xist	1.98
Scaper	1.98
EG545253	1.99
Hbb-y	1.99
Tnfaip8l1	1.99
LOC100044160	2.06
Tspan11	2.06
Hbb-y	2.07
Sptlc3	2.09
Mapk10	2.1
Dapk2	2.11
Cdc34	2.11
Chka	2.17
Derl2	2.31
Lpcat2	2.38
Jam2	2.39

## Sheet: Placenta up-reg
Placenta Up-regulation	Fold expression WT:KO
Aire	0.25
1600015I10Rik	0.28
9930111J21Rik	0.32
Klk1b1	0.32
Matn1	0.33
Fgfbp3	0.34
Cbr3	0.34
Lgr5	0.36
LOC100047810	0.39
4930511J11Rik	0.39
Rnaseh2c	0.39
Spire2	0.4
D030016E14Rik	0.4
Nfkbie	0.41
Nrap	0.41
Msx1	0.41
Pde3b	0.42
Ces3	0.42
Abcc8	0.42
Rlbp1	0.43
Ntsr1	0.43
EG241041	0.43
Afmid	0.43
2010001J22Rik	0.44
Slc16a6	0.45
Mrrf	0.45
Acrbp	0.45
Cuzd1	0.45
Cep68	0.45
Jarid1c	0.45
Hoxa10	0.45
Lrrn4	0.45
Ptgds	0.46
Guca2b	0.46
Cd207	0.47
Kcnn1	0.47
B3galnt1	0.47
Spata7	0.47
Prlpl	0.48
Piwil1	0.48
Zfp189	0.48
Gtf2ird1	0.48
Diras1	0.48
Tnfrsf1a	0.48
Krtap5-5	0.48
Akr1c18	0.49
Prdm1	0.49
Man2a2	0.49
Klk1b4	0.49
Rab17	0.49
Gfi1	0.49
LOC100046518	0.49
Klra7	0.49
Tiparp	0.49
1700001J03Rik	0.49
Klk1b27	0.49
Pip4k2b	0.5
Ppp4r4	0.5
Gal	0.5
Lilrb4	0.5
C330016O10Rik	0.5
Sorbs2	0.5
Lce3a	0.5
Sc5d	0.5
Ccnd3	0.5
5330431N19Rik	0.5
Irf1	0.51
Kcnj3	0.51
Doxl2	0.51
Dock11	0.51
Dcp1b	0.51
LOC100048622	0.51
Jmjd3	0.51
C130090K23Rik	0.51
Camk2b	0.52
Masp1	0.52
Tlr13	0.52
2310002J15Rik	0.52
LOC100046608	0.52
Tmem107	0.52
Chic1	0.52
5031414D18Rik	0.53
B930076A02	0.53
E130309D14Rik	0.53
Anks6	0.53
Megf11	0.53
B3gnt8	0.53
Cox6a2	0.53
Doxl2	0.53
1190003J15Rik	0.54
Svop	0.54
Prap1	0.54
Nfic	0.54
Mcm7	0.54
Kalrn	0.54
Zfp217	0.54
Jarid1d	0.54
9830002I17Rik	0.54
Rdh7	0.54
Samd5	0.55
Plcxd1	0.55
Cyp11b2	0.55
Gng4	0.55
Htr1d	0.55
Chmp4c	0.55
Il17ra	0.56
Aifm2	0.56
4930548H24Rik	0.56
Atoh8	0.56
Chodl	0.56
Eif2c4	0.56
Sox5	0.56
Megf11	0.56
LOC100039499	0.56
Dctn1	0.56
Sult5a1	0.56
Bcl9	0.56
4930415L06Rik	0.56
Hc	0.57
Nppb	0.57
Gstcd	0.57
Thbs1	0.57
Cps1	0.57
Tbxas1	0.57
Cycs	0.57
Abca15	0.57
B230118H07Rik	0.57
Tlr7	0.57
LOC100046690	0.57
LOC100043986	0.57
Ube2s	0.57
Smarcc1	0.57
Abca8a	0.57
Nt5c3l	0.57
Cbfb	0.57
Napsa	0.57
Aif1	0.57
Rapgefl1	0.57
Sbno2	0.57
Gpr109a	0.57
Dtna	0.57
C1qtnf3	0.57
4933429F08Rik	0.57
Sema3g	0.58
Bbc3	0.58
Pik3r2	0.58
Glyat	0.58
Uck1	0.58
Kif5b	0.58
Fcna	0.58
Zdhhc15	0.58
EG237009	0.58
Zfp418	0.58
Sostdc1	0.58
Wnt6	0.59
AI118078	0.59
Paox	0.59
Nrg1	0.59
Atf7	0.59
Ctbs	0.59
Notch4	0.59
Asph	0.59
Abcc6	0.6
Ddx17	0.6
Oprs1	0.6
Gprk6	0.6
Slc38a5	0.6
Ccnk	0.6
Olfr497	0.6
Plxdc1	0.6
Lgsn	0.6
Pou5f1	0.6
Tnfaip8l2	0.6
Fut10	0.6
Ctnnd2	0.6
Ddx19b	0.6
Pet112l	0.6
Pla2g4e	0.6
Cdkl3	0.6
Evi2a	0.6
Klra4	0.61
Dnd1	0.61
Prkar1b	0.61
Lgi4	0.61
Auh	0.61
Oas2	0.61
Acpp	0.61
Ifi44	0.61
Mllt10	0.61
Cnksr2	0.61
Epb4.1l3	0.61
Vti1a	0.61
Khdrbs3	0.61
Pgr	0.61
AW061290	0.61
6330512M04Rik	0.61
Ahrr	0.61
Aldh1a2	0.61
Ccno	0.61
C1qa	0.61
Lrrc56	0.61
Evc2	0.61
Lancl1	0.61
Gchfr	0.61
4921511K06Rik	0.61
Trcg1	0.62
Dtx4	0.62
Pttg1	0.62
Rhpn1	0.62
9430057O19Rik	0.62
Il18	0.62
0610012D14Rik	0.62
A4galt	0.62
Pole	0.62
Plxnd1	0.62
Epb4.1l5	0.62
Lyzl6	0.62
LOC100045272	0.62
Sltm	0.62
Stk32b	0.62
Tnfsf9	0.62
Ntrk2	0.62
Sfxn5	0.63
Abhd10	0.63
Kcna3	0.63
LOC381801	0.63
Slit3	0.63
Sh3pxd2a	0.63
Il20rb	0.63
Ccdc46	0.63
Hoxc9	0.63
Ltk	0.63
Orm1	0.63
Hnf1b	0.63
Pctp	0.63
Def8	0.63
Jam2	0.63
Pkig	0.63
Efna4	0.63
Shox2	0.63
Slc6a4	0.63
Matn2	0.63
Gbp6	0.63
Il1rap	0.63
Gria2	0.63
Pkmyt1	0.63
Stac2	0.63
Islr	0.63
LOC100045280	0.64
Ntrk2	0.64
Sox5	0.64
Lepr	0.64
Pip5k3	0.64
Hecw2	0.64
Ccl7	0.64
Wipi1	0.64
Dclre1c	0.64
Rnf128	0.64
Amica1	0.64
Lbh	0.64
Ttll1	0.64
Mamdc2	0.64
LOC676420	0.64
Adcy4	0.64
Timp2	0.64
Tpd52l1	0.64
Rab37	0.64
Hpn	0.64
Tagln3	0.64
Neu2	0.64
Mapk1ip1	0.64
Rasgef1b	0.64
C1s	0.64
Cabyr	0.64
Ifna1	0.64
Fgfbp3	0.64
EG433016	0.65
Abp1	0.65
Mrpl51	0.65
Atic	0.65
Scrn2	0.65
Uts2r	0.65
Irf1	0.65
Rgnef	0.65
Col5a3	0.65
Ncoa2	0.65
Pld4	0.65
Pla1a	0.65
Mbp	0.65
Sema3a	0.65
Foxp3	0.65
Pvr	0.65
Pgm2l1	0.65
Wnt5a	0.65
AI451617	0.65
Eif2s3y	0.65
Ccl4	0.65
Tspan17	0.65
Olfr982	0.65
Uqcrfs1	0.65
Ela2a	0.65
Ch25h	0.65
Mlp	0.65
Vrk1	0.66
Klhdc9	0.66
Cyp26b1	0.66
Grk4	0.66
Timm22	0.66
LOC100045403	0.66
Adam22	0.66
Bace2	0.66
4922505G16Rik	0.66
Jam2	0.66
Il1f10	0.66
Bmp4	0.66
Tbrg1	0.66
9630028B13Rik	0.66
Ube2dnl	0.66
Nek5	0.66
Lyst	0.66
Cldn10	0.66
Stk36	0.66
Trim29	0.66
6430537H07Rik	0.66
4930519N13Rik	0.66
Npdc1	0.66
Ager	0.66
Vps39	0.66
C130090K23Rik	0.66
Svopl	0.66
Elmo1	0.66
Sp8	0.67
C1qtnf3	0.67
Olfr1394	0.67
Gpr50	0.67
Rnf186	0.67
2810408A11Rik	0.67
Cdh13	0.67
Prrx1	0.67
Zfp560	0.67
Kcne1	0.67
Polh	0.67
Atp6v0a1	0.67
Mt2	0.67
Mmab	0.67
Syt9	0.67
Aff1	0.67
Wnt4	0.67
Zim1	0.67
Gldc	0.67
Fam13c	0.67
Mapksp1	0.67
Atg3	0.67
Slco1b2	0.67
Nhej1	0.67
Cd2bp2	0.67
LOC100044736	0.67
Art3	0.67
Rdh7	0.67
Ntng1	0.67
Ngly1	0.67
Gpr153	0.67
Amhr2	0.67
Gpsm2	0.67
Egr2	0.67
Mmp10	0.67
Wipi2	0.67
E030010A14Rik	0.67
Zfx	0.67
Guca2a	0.67
Pbx1	0.67
4930430E16Rik	0.67
Vpreb1	0.68
Naprt1	0.68
Fundc2	0.68
Hnf1b	0.68
Asb10	0.68
9530096D07Rik	0.68
Itga7	0.68
Nek4	0.68
Sbk	0.68
Tmem41b	0.68
Atp8a1	0.68
Efnb3	0.68
Nfam1	0.68
Dusp28	0.68
Olfr168	0.68
Scube3	0.68
LOC100048556	0.68
Ttc22	0.68
Plxdc1	0.68
Doc2b	0.68
Gys1	0.68
Slc10a6	0.68
Myo7b	0.68
LOC100047583	0.68
BC065085	0.68
Slc22a6	0.68
2510009E07Rik	0.68
D14Ertd171e	0.68
Crabp1	0.68
Zap70	0.68
1110059E24Rik	0.68
Prkcb	0.68
Epb4.1l4a	0.68
Ppp1r1b	0.68
4930486L24Rik	0.68
2510002A14Rik	0.68
Gm817	0.68
Narg1	0.68
Ccl5	0.68
Pcdhga10	0.68
Unc93a	0.69
Uck1	0.69
Pdlim3	0.69
LOC100047173	0.69
Rhbdl1	0.69
Wdr8	0.69
Fam123a	0.69
Zfp316	0.69
Alx3	0.69
EG330602	0.69
Irgq	0.69
Epsti1	0.69
Tspan1	0.69
Igfbp6	0.69
Cadps2	0.69
Irgq	0.69
Parp3	0.69
Mthfsd	0.69
LOC100048845	0.69
Igsf11	0.69
A330021E22Rik	0.69
Fam176b	0.69
Slc16a6	0.69
Trp53rk	0.69
Slc35f3	0.69
Pcgf2	0.69
Dpep1	0.69
EG632778	0.69
Cspg5	0.69
Spata20	0.69
Jmjd5	0.69
Wnt9b	0.69
Ppm1e	0.69
Car11	0.69
Rprd2	0.69
Myo1f	0.69
E430002G05Rik	0.69
Sult2b1	0.69
Anpep	0.7
Rgs9	0.7
Psd2	0.7
Slfn1	0.7
Slc25a42	0.7
Slc12a1	0.7
Col5a2	0.7
Alox5	0.7
C730027P07Rik	0.7
Galntl2	0.7
Hoxb7	0.7
Slc44a4	0.7
Fgf1	0.7
Tuba3a	0.7
Lims1	0.7
Cd300a	0.7
Fam20a	0.7
Cldn10	0.7
4632404H12Rik	0.7
F8	0.7
Ddc8	0.7
2610305D13Rik	0.7
Syn2	0.7
Ccnd1	0.7
Ppm1e	0.7
Ccrl1	0.7
Cyp39a1	0.7
Samsn1	0.7
Prkg1	0.7
BC038613	0.7
Fam20a	0.7
Rkhd1	0.7
4732473B16Rik	0.7
Gpr176	0.7
Tmem56	0.7
Atp6v1c2	0.7
Klrd1	0.7
Sucla2	0.7
Gldc	0.7

## Sheet: Placenta down-reg
Placenta Down-regulation	Fold expression WT:KO
Slc26a4	1.5
Olfr49	1.5
6430598A04Rik	1.5
Aifm1	1.5
Stag1	1.5
Gramd2	1.5
Sncg	1.5
Prl3c1	1.5
Gab3	1.5
Add1	1.5
Ppp2r5b	1.5
Map2k6	1.5
Hbb-y	1.5
Whrn	1.5
Pabpc1	1.5
6330578E17Rik	1.5
Fap	1.5
LOC628416	1.5
Dusp3	1.51
Fbxo45	1.51
Ppyr1	1.51
Phf8	1.51
Pnkd	1.51
Cdkl4	1.51
Gphb5	1.51
Thap1	1.51
Taf1d	1.51
H1fx	1.51
Isoc1	1.51
Usp38	1.51
Trdmt1	1.51
Rab10	1.52
Pcolce2	1.52
Rpusd1	1.52
Coro2b	1.52
Nr1d2	1.52
Rhoq	1.52
Olfr675	1.52
Mtx2	1.52
B4galt2	1.52
Styxl1	1.52
Dmn	1.52
Gng2	1.52
Cdrt4	1.52
Nudt10	1.52
Sprr2g	1.52
Mcm3ap	1.52
Pigk	1.52
Bmx	1.52
Atrx	1.52
Sin3b	1.52
Adrb1	1.53
Trim36	1.53
Calml4	1.53
Kcnq3	1.53
Tinag	1.53
Slc10a7	1.53
Zswim2	1.53
LOC100041004	1.53
Itgae	1.53
Mlh1	1.53
Csf3r	1.53
Islr2	1.53
D3Ertd751e	1.53
Ddx4	1.53
Tnfrsf18	1.54
Fads6	1.54
Snurf	1.54
Banf2	1.54
Asph	1.54
Gem	1.54
LOC100046129	1.54
Ngfr	1.54
Xist	1.55
Hapln3	1.55
Tmco4	1.55
Olfr1490	1.55
Hic1	1.55
Aplnr	1.55
Dync1i1	1.55
Wdr27	1.55
Cttn	1.55
Fbxl12	1.55
Ppp2cz	1.55
1500032D16Rik	1.55
Kcnf1	1.56
Hamp	1.56
Ddx39	1.56
9130218O11Rik	1.56
Cdh26	1.56
Il28ra	1.56
Runx1t1	1.56
Cdk10	1.56
Dnajc10	1.56
Clip4	1.56
Rnf220	1.56
Grik4	1.56
LOC100046792	1.56
2310031L18Rik	1.57
Limk2	1.57
Brca2	1.57
Atp1b2	1.57
Xpo7	1.57
Pacsin3	1.57
Zkscan1	1.57
Mag	1.57
Mcm10	1.57
Hipk1	1.57
Wfdc2	1.57
Zcchc8	1.57
Phkg1	1.57
Dock3	1.58
Capn12	1.58
Thrsp	1.58
Dapk3	1.58
Rnf144b	1.58
Dao1	1.58
Ptgds2	1.58
Prkca	1.58
A930018P22Rik	1.59
Rab3b	1.59
Rasgef1b	1.59
C1qtnf4	1.59
Abpb	1.59
Fgd5	1.59
Setd7	1.59
Carf	1.59
Htr4	1.59
Bmyc	1.6
Hbb-y	1.6
2810055F11Rik	1.6
Hdac5	1.6
Scml4	1.6
Wdr45l	1.6
Cygb	1.6
9530066K23Rik	1.6
2310007B03Rik	1.6
Car2	1.61
Adcyap1r1	1.61
Aak1	1.61
Enah	1.61
Fbxw7	1.61
Klhl10	1.61
Asph	1.61
Nfe2l3	1.61
Dll4	1.61
Mre11a	1.61
Paip1	1.62
Srgap3	1.62
Pla2g4f	1.62
Adra2a	1.62
Ndrg2	1.62
Ttc30a1	1.62
Tmem144	1.62
Pms1	1.62
Zc3h11a	1.62
Mboat2	1.62
Melk	1.62
Pkp1	1.62
Camk2d	1.62
6430550H21Rik	1.62
Mcrs1	1.62
Serpinb9c	1.62
Irx5	1.62
Lrrc15	1.63
Pla2g4d	1.63
Xist	1.63
F630043A04Rik	1.63
Slc39a8	1.63
Slc26a7	1.63
Cpa3	1.63
Cyp4f18	1.64
Jarid1c	1.64
Dusp22	1.64
2410002I01Rik	1.64
AW146299	1.64
Hscb	1.64
Col11a2	1.64
Zfp750	1.64
Ids	1.64
Ovol1	1.64
Il15	1.64
Fndc7	1.65
Acot8	1.65
Cdca5	1.65
C030045D06Rik	1.65
Kcnab3	1.65
Wdr38	1.65
AI427809	1.65
Clec2e	1.65
Arg2	1.65
Slc26a7	1.65
Ccnc	1.66
Ssh2	1.66
Thrap2	1.66
U2af2	1.66
Mcm3	1.66
Otop1	1.67
Adap1	1.67
Usp11	1.67
Ggt6	1.67
Tsga10	1.67
Hsd17b11	1.67
5730536A07Rik	1.67
C130026I21Rik	1.67
Isl2	1.68
Ddb2	1.68
Slc5a5	1.68
Mypn	1.68
Cpa1	1.68
Cyfip2	1.69
Blnk	1.69
Hbb-bh1	1.69
Spats2	1.69
C230021P08Rik	1.69
Lypd6b	1.69
Rbbp6	1.69
1110034B05Rik	1.69
Neil1	1.69
4930481F22Rik	1.69
Pim2	1.7
6030419C18Rik	1.7
Nif3l1	1.7
Ibsp	1.71
Lypd6	1.71
Pfkfb2	1.71
Dph2	1.71
LOC100046568	1.72
Fgl1	1.72
Ly6f	1.73
G430022H21Rik	1.73
Prkd3	1.73
Kctd14	1.73
Rab30	1.73
Kynu	1.73
Coro7	1.74
Rab27b	1.74
Arfip2	1.74
Tiam2	1.75
Scrn1	1.75
Kcnk5	1.75
Atrx	1.75
Itk	1.75
2200002K05Rik	1.76
A130092J06Rik	1.76
6330548G22Rik	1.76
Pex5l	1.76
Gna15	1.76
Diap2	1.76
LOC100044221	1.77
Brca1	1.77
Aldh3b1	1.77
Pctk3	1.78
Hipk4	1.78
Rnf17	1.78
V1rh3	1.79
LOC100047046	1.79
Npr1	1.79
Mast1	1.79
Aldh1a3	1.79
Lck	1.79
Ogn	1.8
Acox1	1.8
Gprc5c	1.8
Prl7c1	1.8
AB182283	1.8
Map4k5	1.81
Arfgap2	1.81
2410005O16Rik	1.81
Olfr1443	1.81
E2f7	1.81
Slc5a4b	1.81
Pomgnt1	1.82
Edg8	1.82
Syt13	1.83
Angptl1	1.83
Tex13	1.83
Fxyd4	1.83
Stag1	1.83
2410016F19Rik	1.85
6330409N04Rik	1.86
C230096C10Rik	1.86
Aof1	1.86
Rpl3l	1.86
Efna4	1.86
Chac2	1.86
A430079E08	1.87
Syncrip	1.87
Grik2	1.87
Olfr703	1.88
2810417H13Rik	1.88
Ubqln1	1.88
Dusp18	1.88
Ogfod2	1.88
Acan	1.88
Zf	1.88
4931440F15Rik	1.88
Eva1	1.88
Raver2	1.9
Kcnh1	1.9
6430526N21Rik	1.9
Dhrs9	1.91
4930424G05Rik	1.91
9330176C04Rik	1.91
Pcsk9	1.91
Gbp10	1.92
Amdhd2	1.92
Ift74	1.92
Camk2d	1.92
AB182283	1.93
Kcnq2	1.93
Srm	1.93
C230078M08Rik	1.93
Rnf220	1.93
Frmd8	1.94
BC013712	1.94
Dbx1	1.94
Cyp3a13	1.95
Enpep	1.96
Zfp609	1.96
Gcdh	1.97
Stxbp4	1.97
1700102P08Rik	1.98
Nsun5	1.99
Lyplal1	1.99
Nolc1	2
4932412H11Rik	2.02
Faf1	2.02
Glipr2	2.02
Fbxo22	2.03
Brd4	2.03
LOC100048733	2.03
Olfr965	2.04
Xlr4c	2.05
Tekt1	2.05
Klf1	2.06
Tmem53	2.07
Trim2	2.07
Foxc2	2.08
Sfrp2	2.08
Col15a1	2.09
Myom1	2.09
Bglap1	2.09
A630095E13Rik	2.1
Aoc2	2.1
Arsb	2.11
Ube4a	2.11
Prl8a1	2.12
Gm806	2.13
2610034M16Rik	2.15
Lnpep	2.17
Fhl4	2.19
Slk	2.19
Coro1a	2.21
Doc2g	2.22
1700013N18Rik	2.23
A030007L17Rik	2.23
Hbs1l	2.26
Tipin	2.27
Zfp622	2.29
Pkib	2.29
Chsy1	2.31
BC021785	2.32
Shc1	2.33
Srms	2.36
Hiat1	2.39
5430420C16Rik	2.4
Krt27	2.41
Spata21	2.42
4930402E16Rik	2.5
Lipe	2.5
Oaz3	2.58
1810030J14Rik	2.58
Acsm3	2.61
Pla2g10	2.65
Slc29a2	2.92
Dpysl4	3.28
Sprr2d	3.3
