# Supplementary material for: Peg3 Mutational Effects on Reproduction and Placenta-Specific Gene Families
Source: PLoS One. 2013 Dec 31;8(12):e83359. doi: 10.1371/journal.pone.0083359 (PMC3877027; doi:10.1371/journal.pone.0083359)
Supplement: Material S2 — Lists of biological pathways in which the up- and down-regulated genes by the Peg3 mutation are clustered. (XLSX) [file pone.0083359.s004.xlsx]

## Sheet: GO Process
Embryo Head Up-regulation
Gene Ontology Process	canonicalName	Visible Enrichment
GO:0006629	lipid metabolic process	4.44398e-19
GO:0044255	cellular lipid metabolic process	5.04599e-18
GO:0043436	oxoacid metabolic process	1.83e-17
GO:0019752	carboxylic acid metabolic process	1.83e-17
GO:0006082	organic acid metabolic process	3.09208e-17
GO:0042180	cellular ketone metabolic process	4.14961e-17
GO:0032787	monocarboxylic acid metabolic process	9.75998e-16
GO:0042592	homeostatic process	2.98633e-12
GO:0048878	chemical homeostasis	3.31074e-12
GO:0006631	fatty acid metabolic process	4.07372e-12
GO:0042127	regulation of cell proliferation	9.45638e-12
GO:0022610	biological adhesion	1.011e-11
GO:0019216	regulation of lipid metabolic process	1.26287e-11
GO:0006952	defense response	2.22374e-11
GO:0055114	oxidation-reduction process	5.37415e-11
GO:0007155	cell adhesion	6.11274e-11
GO:0044283	small molecule biosynthetic process	7.88806e-11
GO:0006508	proteolysis	1.79781e-10
GO:0048585	negative regulation of response to stimulus	2.18549e-10
GO:0009611	response to wounding	2.55716e-10
Embryo Head Down-regulation
Gene Ontology Process	canonicalName	Visible Enrichment
GO:0051336	regulation of hydrolase activity	4.69299e-10
GO:0033554	cellular response to stress	1.12496e-08
GO:0044093	positive regulation of molecular function	3.2963e-08
GO:0043085	positive regulation of catalytic activity	3.91912e-08
GO:0051056	regulation of small GTPase mediated signal transduction	1.9178e-07
GO:0009205	purine ribonucleoside triphosphate metabolic process	2.90397e-07
GO:0009199	ribonucleoside triphosphate metabolic process	2.99393e-07
GO:0009144	purine nucleoside triphosphate metabolic process	3.18127e-07
GO:0043065	positive regulation of apoptosis	3.53354e-07
GO:0009141	nucleoside triphosphate metabolic process	3.58732e-07
GO:0043068	positive regulation of programmed cell death	3.78797e-07
GO:0009150	purine ribonucleotide metabolic process	4.28244e-07
GO:0006974	response to DNA damage stimulus	4.3145e-07
GO:0010942	positive regulation of cell death	4.65021e-07
GO:0009259	ribonucleotide metabolic process	4.94999e-07
GO:0051345	positive regulation of hydrolase activity	4.9713e-07
GO:0006163	purine nucleotide metabolic process	6.54297e-07
GO:0034656	nucleobase, nucleoside and nucleotide catabolic process	6.75112e-07
GO:0034655	nucleobase, nucleoside, nucleotide and nucleic acid catabolic process	6.75112e-07
GO:0046700	heterocycle catabolic process	8.06794e-07
Placenta Up-regulation
Gene Ontology Process	canonicalName	Visible Enrichment
GO:0007610	behavior	5.96736e-16
GO:0007389	pattern specification process	6.81718e-16
GO:0042127	regulation of cell proliferation	9.06354e-15
GO:0010628	positive regulation of gene expression	2.84929e-14
GO:0001775	cell activation	6.65739e-14
GO:0072358	cardiovascular system development	6.72099e-14
GO:0072359	circulatory system development	6.72099e-14
GO:2000026	regulation of multicellular organismal development	8.44214e-14
GO:0071310	cellular response to organic substance	1.19472e-13
GO:0006952	defense response	1.22283e-13
GO:0009887	organ morphogenesis	1.56856e-13
GO:0006955	immune response	1.79975e-13
GO:0050793	regulation of developmental process	2.12868e-13
GO:0010605	negative regulation of macromolecule metabolic process	3.29933e-13
GO:0051240	positive regulation of multicellular organismal process	4.43892e-13
GO:0045321	leukocyte activation	5.77475e-13
GO:0070887	cellular response to chemical stimulus	5.81408e-13
GO:0009790	embryo development	9.33281e-13
GO:0006629	lipid metabolic process	1.0581e-12
GO:0048514	blood vessel morphogenesis	1.17276e-12
Placenta Down-regulation
Gene Ontology Process	canonicalName	Selected Enrichment
GO:0006259	DNA metabolic process	0.400731
GO:0044093	positive regulation of molecular function	0.0381645
GO:0007059	chromosome segregation	1
GO:0006811	ion transport	0.000119409
GO:0033554	cellular response to stress	1
GO:0009725	response to hormone stimulus	0.000168974
GO:0051049	regulation of transport	0.000605538
GO:0042592	homeostatic process	0.034495
GO:0006508	proteolysis	0.00850921
GO:0009719	response to endogenous stimulus	0.000348465
GO:0034220	ion transmembrane transport	7.8485e-05
GO:0007010	cytoskeleton organization	0.000367912
GO:0006163	purine nucleotide metabolic process	0.00869391
GO:2000104	negative regulation of DNA-dependent DNA replication	1
GO:0031324	negative regulation of cellular metabolic process	0.341644
GO:0044255	cellular lipid metabolic process	1
GO:0006974	response to DNA damage stimulus	1
GO:0009057	macromolecule catabolic process	0.187798
GO:0043085	positive regulation of catalytic activity	0.224287
GO:0071310	cellular response to organic substance	0.0488686

## Sheet: GO Function
Embryo Head Up-regulation
Gene Ontology Function	canonicalName	Visible Enrichment
GO:0004857	enzyme inhibitor activity	4.07372e-12
GO:0030414	peptidase inhibitor activity	4.62715e-11
GO:0061134	peptidase regulator activity	2.81788e-10
GO:0004866	endopeptidase inhibitor activity	4.01492e-10
GO:0061135	endopeptidase regulator activity	6.71072e-10
GO:0016491	oxidoreductase activity	1.3691e-08
GO:0005179	hormone activity	1.03517e-07
GO:0030234	enzyme regulator activity	5.08611e-07
GO:0004867	serine-type endopeptidase inhibitor activity	1.01289e-06
GO:0042802	identical protein binding	1.20949e-06
GO:0008233	peptidase activity	1.33816e-06
GO:0046983	protein dimerization activity	1.619e-06
GO:0005212	structural constituent of eye lens	3.99754e-06
GO:0048019	receptor antagonist activity	5.71373e-06
GO:0030547	receptor inhibitor activity	8.54063e-06
GO:0004175	endopeptidase activity	1.0931e-05
GO:0004672	protein kinase activity	1.75091e-05
GO:0070011	peptidase activity, acting on L-amino acid peptides	2.04564e-05
GO:0043546	molybdopterin cofactor binding	2.21715e-05
GO:0016773	phosphotransferase activity, alcohol group as acceptor	2.24308e-05
Embryo Head Down-regulation
Gene Ontology Function	canonicalName	Visible Enrichment
GO:0030234	enzyme regulator activity	6.65827e-09
GO:0030695	GTPase regulator activity	3.48051e-06
GO:0060589	nucleoside-triphosphatase regulator activity	4.34017e-06
GO:0008060	ARF GTPase activator activity	1.46618e-05
GO:0004949	cannabinoid receptor activity	1.52513e-05
GO:0005083	small GTPase regulator activity	2.28762e-05
GO:0004857	enzyme inhibitor activity	3.60822e-05
GO:0004866	endopeptidase inhibitor activity	3.63103e-05
GO:0061135	endopeptidase regulator activity	4.56779e-05
GO:0030414	peptidase inhibitor activity	4.82878e-05
GO:0003700	sequence-specific DNA binding transcription factor activity	5.2949e-05
GO:0001071	nucleic acid binding transcription factor activity	5.34968e-05
GO:0017111	nucleoside-triphosphatase activity	8.51879e-05
GO:0061134	peptidase regulator activity	0.000100726
GO:0016462	pyrophosphatase activity	0.000118179
GO:0005096	GTPase activator activity	0.000118231
GO:0016818	hydrolase activity, acting on acid anhydrides, in phosphorus-containing anhydrides	0.000121991
GO:0016817	hydrolase activity, acting on acid anhydrides	0.000123284
GO:0070016	armadillo repeat domain binding	0.0002264
GO:0005344	oxygen transporter activity	0.0002264
Placenta Up-regulation
Gene Ontology Function	canonicalName	Visible Enrichment
GO:0016772	transferase activity, transferring phosphorus-containing groups	2.24781e-11
GO:0030234	enzyme regulator activity	4.62795e-11
GO:0016301	kinase activity	9.95825e-11
GO:0016773	phosphotransferase activity, alcohol group as acceptor	5.78562e-10
GO:0030528	transcription regulator activity	1.25981e-09
GO:0043565	sequence-specific DNA binding	6.80356e-09
GO:0030246	carbohydrate binding	1.74564e-08
GO:0004672	protein kinase activity	2.17389e-08
GO:0070011	peptidase activity, acting on L-amino acid peptides	1.44193e-07
GO:0016491	oxidoreductase activity	2.28268e-07
GO:0004674	protein serine/threonine kinase activity	2.67602e-07
GO:0008233	peptidase activity	3.19719e-07
GO:0004175	endopeptidase activity	3.59316e-07
GO:0003700	sequence-specific DNA binding transcription factor activity	3.65658e-07
GO:0001071	nucleic acid binding transcription factor activity	3.7341e-07
GO:0005539	glycosaminoglycan binding	6.01519e-07
GO:0022857	transmembrane transporter activity	6.66461e-07
GO:0008201	heparin binding	7.30328e-07
GO:0005501	retinoid binding	7.48646e-07
GO:0022892	substrate-specific transporter activity	1.13877e-06
Placenta Down-regulation
Gene Ontology Function	canonicalName	Selected Enrichment
GO:0004672	protein kinase activity	6.17558e-07
GO:0016301	kinase activity	1.0251e-06
GO:0016773	phosphotransferase activity, alcohol group as acceptor	4.45424e-06
GO:0016772	transferase activity, transferring phosphorus-containing groups	6.45914e-06
GO:0004674	protein serine/threonine kinase activity	8.33394e-06
GO:0019899	enzyme binding	0.00015199
GO:0016788	hydrolase activity, acting on ester bonds	0.140958
GO:0022892	substrate-specific transporter activity	6.65591e-05
GO:0019825	oxygen binding	0.000222209
GO:0015075	ion transmembrane transporter activity	0.000410543
GO:0022891	substrate-specific transmembrane transporter activity	0.000313137
GO:0016491	oxidoreductase activity	0.00289941
GO:0016462	pyrophosphatase activity	0.00137262
GO:0016818	hydrolase activity, acting on acid anhydrides, in phosphorus-containing anhydrides	0.00141687
GO:0016817	hydrolase activity, acting on acid anhydrides	0.00143187
GO:0022857	transmembrane transporter activity	0.000729096
GO:0005216	ion channel activity	0.00409069
GO:0019904	protein domain specific binding	0.00549423
GO:0022838	substrate-specific channel activity	0.00453642
GO:0017111	nucleoside-triphosphatase activity	0.00382213
