# Supplementary material for: Peg3 Mutational Effects on Reproduction and Placenta-Specific Gene Families
Source: PLoS One. 2013 Dec 31;8(12):e83359. doi: 10.1371/journal.pone.0083359 (PMC3877027; doi:10.1371/journal.pone.0083359)
Supplement: Material S3 — List of primers that were used for qRT-PCR. (XLSX) [file pone.0083359.s005.xlsx]

## Sheet: Sheet1
Supplementary Table 3. Primer sets used for RT-PCR experiments.
Locus	Name	Sequence (5' -> 3')	Primer set	Size (bp)	*Position (mm9, NCBI Build 37)
Peg3	Peg3-RT-1a	GGTTCAGTGTGGGTGCACTAGACT	1st primer	1319	chr7:6663884-6683038
	Peg3-RT-1c	TCCCTAGTGTGCATGATCTGGT
Esr1	Esr1-RT-1	GTGGAAGGCATGGTGGAGA	1st primer	254	chr10:5377366-5348576
	Esr1-RT-2	CGATGCTGCTGCTGCAGAGT
Oxtr	Oxtr-RT-1	ACCTACAGCGGATCTCAGACT	1st primer	277	chr2:130401912-130402499
	Oxtr-RT-2	CAGGTAGTTCTCCTCCTGGCA
Ctsj	Ctsj-F662	GTCTTGAAGCTGAGGCAACC	1st primer	333	chr13:61000278-61005914
	Ctsj-R995	CATTCTTCACCCCAGCTGTT
Ctsq	Ctsq-F63	GTCATCCTGTGCTTGGGAAT	1st primer	312	chr13:61035038-61040597
	Ctsq-R375	CAAGTGCACGTTTCCAGAGA
Ctsr	CTSR-F149	CTGAATGGCAAGACTGGAAG	1st primer	342	chr13:61159215-61164188
	CTSR-R491	GCCCAACAAGCATCACAATC
Cts3	CTS3-F149	GCCTCATCATCACCATCACC	1st primer	394	chr13:61564630-61570127
	CTS3-R543	GCACCAGTAACAGAAATAGCCC
Cts6	CTS6-F192	AGGAAGAAGGACTGAGGAGAG	1st primer	300	chr13:61195147-61203392
	CTS6-R492	GCAAAAGCCCAACAGGAATTAC
Ceacam11	Ceacam11-F404	TGCACACAGTGGTAGAGAG	1st primer	352	chr7:17972167-17978556
	Ceacam11-R756	GCATAGTTGAATGGGTGAGG
Ceacam12	Ceacam12-F78	CAGGAGCTGAACCTTTTCAC	1st primer	364	chr7:18065929-18077986
	Ceacam12-R442	TTGAGCATCGTCTCTCTACC
Prl2b1	Prl2b1-F290	CAGTATGCCCAGGGAAAGAG	1st primer	333	chr13:27383345-27390846
	Prl2b1-R623	AAGATGCCAGTCCAGACCAG
Prl3b1	Prl3b1-F403	GGGAAGAGCCTCTGAAACAC	1st primer	306	chr13:27242430-27249740
	Prl3b1-R709	ACATCACGACACTTCAGGAC
Clec2d	Clec2d-F406	CTCGGTTTGACAACCAGGAT	1st primer	330	chr6:129180615-129186535
	Clec2d-R736	GGGAAAGAGTAGCACCCACA
S3-12	S3-12-F280	TTACAAACAGCAACAGACCC	1st primer	277	chr17:56100591-56109802
	S3-12-R557	CCCATCACACCTCCAGATAC
Cidec	Cidec-F439	AGCTAGCCCTTTCCCAGAAG	1st primer	334	chr6:113424636-113435755
	Cidec-R773	TTGCAGCATCTTCAGACAGG
Pparg	Pparg -F203	CCACTCGCATTCCTTTGAC	1st primer	308	chr6:115361221-115490401
	Pparg -R511	CCTTCACAAGCATGAACTCC
